# Supplementary material for: Is Laterality Prognostic in Resected KRAS-Mutated Colorectal Liver Metastases? A Systematic Review and Meta-Analysis
Source: Cancers (Basel). 2022 Feb 4;14(3):799. doi: 10.3390/cancers14030799 (PMC8833748; doi:10.3390/cancers14030799)
Supplement: Supplementary file 1 [file cancers-14-00799-s001.zip]

Archive with 2 entries (2 files):
- eFile S1.pdf
- eFile S2.pdf
